# Supplementary material for: Translation, Cross-Cultural Adaptation, and Validation of the Japanese Version of the Patient Education Materials Assessment Tool (PEMAT)
Source: Int J Environ Res Public Health. 2022 Nov 26;19(23):15763. doi: 10.3390/ijerph192315763 (PMC9739219; doi:10.3390/ijerph192315763)
Supplement: Supplementary file 1 [file ijerph-19-15763-s001.zip]

Archive with 2 entries (2 files):
- 20221125_IJERPH_Supplementary/20220927IJERPH_Table S2.xlsx
- 20221125_IJERPH_Supplementary/20221111_IJERPH_Table S1_furukawa_Rev.xlsx
