# Supplementary material for: Translation, Cross-Cultural Adaptation, and Validation of the Japanese Version of the Patient Education Materials Assessment Tool (PEMAT)
Source: Int J Environ Res Public Health. 2022 Nov 26;19(23):15763. doi: 10.3390/ijerph192315763 (PMC9739219; doi:10.3390/ijerph192315763)
Supplement: Supplementary file 1 [file ijerph-19-15763-s001.zip › 20221125_IJERPH_Supplementary/20220927IJERPH_Table S2.xlsx]

## Sheet: Supplemental table 2
Table S2 Influence of missing items
PEMAT-P
	a) Understandability with the scoring system of the original PEMAT				b) Understandability when N/A being "agree=1"				c) Understandability when N/A being "disagree=0"				Correlation coefficient
Item #	Median	IQR			Median	IQR			Median	IQR			a) and b)	a) and c)
5	80	62.5	86.67		80	62.5	86.67		75	62.5	86.67		0.999735	0.998212
17	80	74.86	86.67		80	62.5	87		80	62.5	87		0.999917	0.999452
18	80	62.5	86.7		80	62.5	87.5		75	62.5	81.3		0.998708	0.988465
	a) Actionability with the scoring system of the original PEMAT				b) Actionability when N/A being "agree=1"				c) Actionability when N/A being "disagree=0"				Correlation coefficient
Item #	Median	IQR			Median	IQR			Median	IQR			a) and b)	a) and c)
23	71.4	42.9	89.28		71.4	50	89.28		66.7	42.9	83.3		0.99223	0.981529
24	71.4	42.9	89.28		71.4	50	89.28		66.7	42.9	83.3		0.990253	0.971801
PEMAT-A/V
	a) Understandability with the scoring system of the original PEMAT				b) Understandability when N/A being "agree=1"				c) Understandability when N/A being "disagree=0"				Correlation coefficient
Item #	Median	IQR			Median	IQR			Median	IQR			a) and b)	a) and c)
11	63.6	46.62	75		63.6	46.62	75		63.6	46.62	75		0.999058	0.999927
12	63.6	46.62	75		63.64	50	75		63.64	46.59	72.73		0.99692	0.992009
13	63.6	46.62	75		63.6	46.62	75		63.6	46.62	75		0.998471	0.999516
17	63.6	46.62	75		63.6	50	75		63.6	45.5	74.42		0.997325	0.997371
18	63.6	46.62	75		66.7	50	75		58.3	45.5	72.7		0.995193	0.988918
	a) Actionability with the scoring system of the original PEMAT				b) Actionability when N/A being "agree=1"				c) Actionability when N/A being "disagree=0"				Correlation coefficient
Item #	Median	IQR			Median	IQR			Median	IQR			a) and b)	a) and c)
24	66.7	33.3	100		50	75	100		25	50	75		0.995814	0.969393
