# Supplementary material for: Translation, Cross-Cultural Adaptation, and Validation of the Japanese Version of the Patient Education Materials Assessment Tool (PEMAT)
Source: Int J Environ Res Public Health. 2022 Nov 26;19(23):15763. doi: 10.3390/ijerph192315763 (PMC9739219; doi:10.3390/ijerph192315763)
Supplement: Supplementary file 1 [file ijerph-19-15763-s001.zip › 20221125_IJERPH_Supplementary/20221111_IJERPH_Table S1_furukawa_Rev.xlsx]

## Sheet: Sheet1
Table S1. Comments from the expert panel
Item #	Items before expert panel meeting (back-translated version)	Comments from the expert panel	Comments from the developer of the original PEMAT	Changes made after expert panel meeting (Cells are left blank if there are no changes made)
1	The aims of the material are all clearly stated.	Comprehensibility: “Without referring to the User’s Guide, it is unclear if this item is evaluating whether the purpose of the material can be understood from the beginning. This hinders the comprehensibility of the item.”	ThePEMAT-P item says, “The material makes its purpose completely evident.” There are ways (e.g., using visuals) to make the purpose evident. For the back-translation I would mark “no” if there wasn’t a statement of the purpose/aims, even if it was evident.	The material makes its purpose completely evident from the beginning.
2	The material does not include information or content that distracts from its purpose.
3	The material uses common, everyday language.
4	Medical terms are used only to make the reader aware of the terms. Where medical terms are used, their definitions are made clear.	Comprehensibility: “Difficult to understand the intent of ‘only to make the reader aware of the term’.”		When used, medical terms are clearly defined.
5	The material is written in the active voice.	Relevance: “Because of the nature of the Japanese language, the distinction between active and passive voice is unclear. Phrases spoken in the active voice often feel unnatural in daily conversation. This reduces the relevance of item 7.”		Item 5 was omitted with the developer’s permission. Therefore, item numbers were moved up by one after item 6.
6	Numbers appearing in the material are clear and easy to understand
7	The material does not expect the user to perform calculations
8	The material divides information into small chunks.		“Small” is about size, while “short” pertains to length.	The material breaks or “chunks” information into short sections
9	Each section of the material has a heading that clearly conveys information.	Comprehensibility: “The expression sounds unnatural in Japanese.”	“Informative” in the PEMAT-P means that it informs the reader about what is going to be in that section, not just any information	Each section has informative headings.
10	The material presents information in a logical sequence
11	The material provides a summary.
12	The material uses visual cues (e.g., arrows, boxes, bullet points, bold text, large fonts, highlights) to draw attention to important points.	Relevance: "For item #12, three response choices are presented: No = 0; Yes = 1; If the material was a video = N/A. In recent years, it has become easier to add visual cues to the videos due to the advances in editing technology. Therefore, it might be appropriate to include the material in the scoring target if it is a video."	While it may be easier than it used to be to add visual elements to video, I think you need to ask yourself if they’re necessary to creating an easy-to-understand video. My personal opinion is that you could have an excellent video with inserting visusal elements, so I would retain the NA for videos.	The response choice "If the material was a video = N/A"was retained.
13	The characters on the screen are easy to read.
14	The material allows the user to hear the words clearly
15	The material always uses visual elements to make information (e.g., pictures of healthy food portions) easier to understand.		The parenthetical should be after “visual element,” not “information.” This back-translation doesn’t acknowledge that there are times when visual aids won’t aid understanding. The PEMAT qualifies when visual elements should be included – “whenever they could make content more easily understood.”	The material uses visual aids whenever they could make content more easily understood (e.g., illustration of healthy portion size)
16	The visual elements used in the materials are not irrelevant, and they reinforced the meaning of the content.		“Not irrelevant” is quite different from not distracting.	The material’s visual aids reinforce rather than distract from the content
17	The visual elements used in the material have titles and explanations that are easy to understand.		A caption isn’t an explanation. If there’s no equivalent to “caption,” in Japanese, “description” would be better than explanation. Also – it should be “or,” not “and.”	The material’s visual aids have clear titles or captions
18	The illustrations and photos used in the material were clear and organized.		“Uncluttered” doesn’t mean “organized.” It means not having to much going on in the illustration.	The material uses illustrations and photographs that are clear and uncluttered
19	The tables in the material were easy to understand. The rows and columns of the tables had headings that were short and easy to understand.		“Simple” in not the same as “easy to understand.” In the PEMAT we wanted to help material creators understand what they needed to do. In this case, it is making sure that tables are not complex.	The material uses simple tables with short and clear row and column headings
20	The material specifies at least one action that reader can practice by themselves.		The PEMAT doesn’t specify “by themselves.”	The material clearly identifies at least one action the user can take
21	The material addresses the reader when explaining an action.	Comprehensibility: “It is difficult to convey intent by using the word ‘addresses’.”		The material addresses the user directly when describing an action.
22	The material divides each action into clear procedures that are easy to practice.		“Manageable” is a lower bar than “easy.” “Manageable means that its realistic, it’s doable.
23	The material provides a tangible tool (e.g., menu planners, checklists) whenever it could help the user take action
24	The material has explanations and examples of calculation methods that are easy to understand.		“Or,” not “and”	The material provides simple instructions or examples of how to perform calculations
25	The material explains how to read and use charts and graphs to make it easier to practice actions.		The PEMAT-P item doesn’t mention making action easier.	The material explains how to use the charts, graphs, tables, or diagrams to take actions
26	Visual elements are always used for cases in which they made it easier to follow the instructions for practicing an action.		This back-translation doesn’t acknowledge that visual elements aren’t appropriate The PEMAT qualifies when visual elements should be included – “whenever they could make it easier to act on the instructions.”	The material uses visual aids whenever they could make it easier to act on the instructions
